# Supplementary material for: Risk Assessment of Indoor Air Quality and Its Association with Subjective Symptoms among Office Workers in Korea
Source: Int J Environ Res Public Health. 2022 Feb 20;19(4):2446. doi: 10.3390/ijerph19042446 (PMC8874417; doi:10.3390/ijerph19042446)
Supplement: Supplementary file 1 [file ijerph-19-02446-s001.zip]

Archive with 1 entries (1 files):
- ijerph-1531859-supplementary.pdf
